# Supplementary material for: Public Perception and Reception of Robotic Applications in Public Health Emergencies Based on a Questionnaire Survey Conducted during COVID-19
Source: Int J Environ Res Public Health. 2021 Oct 17;18(20):10908. doi: 10.3390/ijerph182010908 (PMC8536172; doi:10.3390/ijerph182010908)
Supplement: Supplementary file 1 [file ijerph-18-10908-s001.zip]

Archive with 1 entries (1 files):
- ijerph-1404404-supplementary.pdf
